# Supplementary material for: Strengthening Anti-Glioblastoma Effect by Multi-Branched Dendrimers Design of a Scorpion Venom Tetrapeptide
Source: Molecules. 2022 Jan 26;27(3):806. doi: 10.3390/molecules27030806 (PMC8838298; doi:10.3390/molecules27030806)
Supplement: Supplementary file 1 [file molecules-27-00806-s001.zip]

Archive with 1 entries (1 files):
- molecules-1508412-supplementary.pdf
